# Supplementary material for: Revealing the Combined Effect of Active Sites and Intra-Particle Diffusion on Adsorption Mechanism of Methylene Blue on Activated Red-Pulp Pomelo Peel Biochar
Source: Molecules. 2023 May 29;28(11):4426. doi: 10.3390/molecules28114426 (PMC10254690; doi:10.3390/molecules28114426)
Supplement: Supplementary file 1 [file molecules-28-04426-s001.zip]

Archive with 1 entries (1 files):
- molecules-2389143-supplementary.pdf
